# Supplementary material for: aPKC regulates apical localization of Lgl to restrict elongation of microridges in developing zebrafish epidermis
Source: Nat Commun. 2016 Jun 1;7:11643. doi: 10.1038/ncomms11643 (PMC4895443; doi:10.1038/ncomms11643)
Supplement: Supplementary Data 1 — This Excel file contains the details about number of embryos, number of cells, number of ridges, etc analysed for each experiments that has been reported in the paper. [file ncomms11643-s2.xlsx]

## Sheet: Sheet1
	Experiment	No. of experimenal sets		Genotypes or treatments
	aPKC MO in penner	4		pen sib	pen mut	aPKC MO in pen sib	aPKC MO in pen mutant
			No of embryos quantified	22	22	23	23
			No of cells quantified	103	99	106	111
			No of ridges quantified	7734	10337	4201	7818
	lgl1 MO in has/apkc incross	3		has/apkc sib	has/apkc mut	cont MO in has/apkc sibling	cont MO in has/apkc mut	lgl1 MO in has/apkc sibling	lgl1 MO in has/apkc mutant
			No of embryos quantified	15	15	10	10	15	14
			No of cells quantified	95	75	44	49	66	61
			No of ridges quantified	4247	1169	3049	874	5374	4260
	lgl1 MO in WT and pen incross	4		pen sib	pen mut	lgl1 MO in pen sib	lgl1 MO in pen mut
			No of embryos quantified	18	18	18	16
			No of cells quantified	80	80	84	76
			No of ridges quantified	5314	7013	7002	7296
	lgl1 MO in WT 48hpf	3		WT	stand cont MO (1 set)	lgl1 MO
			No of embryos quantified	14	5	15
			No of cells quantified	68	22	65
			No of ridges quantified	5053	919	7943
	Lat A in has/apkc incross	2		has/apkc sibling	has/apkc sibling +LatA	has/apkc mut + DMSO	has/apkc mut + LatA
			No of embryos quantified	8	8	8	8
			No of cells quantified	44	45	40	40
			No of ridges quantified	3242	6061	879	1200
	Lat A in MLCK-CA	1		WT DMSO	WT + LatA	MLCK-CA	MLCK-CA + LatA
			No of embryos quantified	6	6	5	5
			No of cells quantified	30	30	25	25
			No of ridges quantified	1715	3325	690	846
	GFP Ezrin Lgl1	2		GFP ezrin	non-GFP control for GFP ezrin	GFP ezrin Lgl	non-GFP control for GFP Ezrin Lgl1	GFP lgl1	non-GFP control for GFPLgl1
			No of embryos quantified	8	8	8	8	8	8
			No of cells quantified	31	31	11	17	23	25
			No of ridges quantified	2523	2556	832	1983	928	2159
	Blebbistatin in has/apkc incross	2		has/apkc sibling+DMSO	has/apkc mutant + DMSO	has/apkc sibling+ Blebbistatin	has/apkc mutant + Blebbistatin
			No of embryos quantified	8	8	8	8
			No of cells quantified	44	41	41	41
			No of ridges quantified	3462	1437	5450	1926
	myhc GFP	2		myhc-GFP	myhc-non-GFP
			No of embryos quantified	8	6
			No of cells quantified	30	25
			No of ridges quantified	2740	2130
	mylc GFP	2		mylc-GFP	myhc-non-GFP
			No of embryos quantified	6	6
			No of cells quantified	20	22
			No of ridges quantified	1633	2184
	lgl1 MO in MLCK-CA	2		WT	Lgl1 MO	MLCK-CA	MLCK-CA + lgl1 MO
			No of embryos quantified	8	8	6	7
			No of cells quantified	44	39	29	35
			No of ridges quantified	3497	5075	1149	2979
	xLgl2 egfp	2		xLgl2 GFP	non-GFP
			No of embryos quantified	8	8
			No of cells quantified	24	27
			No of ridges quantified	951	1524
	MLCK CA in pen incross	2		WT	pen sib	pen mut	MLCK CA in WT	MLCK CA in pen sib	MLCK CA in pen mut
			No of embryos quantified	8	12	10	11	12	11
			No of cells quantified	39	59	50	55	60	52
			No of ridges quantified	1894	3334	4470	1654	2353	3305
	lgl1 MO in eGFP-mLgl1	2		eGFP-mLgl1	eGFP-mLgl1+Std control MO	eGFP-mLgl1+lgl1 ATG MO	eGFP-mLgl1+lgl1 UTR MO
			No of embryos quantified	9	10	8	8
			No of cells quantified	35	38	31	27
			No of ridges quantified	1063	921	1384	438
